# Supplementary material for: Sensitive Skin Improvement Through Bioinformatics-Identified Cosmetic Ingredients That Regulate Transcriptome-Derived Biomarkers
Source: Biomolecules. 2026 Jun 9;16(6):843. doi: 10.3390/biom16060843 (PMC13297263; doi:10.3390/biom16060843)
Supplement: Supplementary file 1 [file biomolecules-16-00843-s001.zip]

Archive with 1 entries (1 files):
- biomolecules-4318808-supplementary.pdf
